# Supplementary material for: Shentong Zhuyu Decoction Alleviates Neuropathic Pain in Mice by Inhibiting the NMDAR-2B Receptor-Mediated CaMKII/CREB Signaling Pathway in GABAergic Neurons of the Interpeduncular Nucleus
Source: Pharmaceuticals (Basel). 2025 Sep 28;18(10):1456. doi: 10.3390/ph18101456 (PMC12567535; doi:10.3390/ph18101456)
Supplement: Supplementary file 1 [file pharmaceuticals-18-01456-s001.zip]

Archive with 3 entries (3 files):
- FIgure S1.tif
- Table S1 The MS data of detected compounds of STZY decoction by HPLC-Q-TOF-MSMS..docx
- Table S2 Summary of Statistic.docx
